# Supplementary material for: Resistance Training Modulates Reticulum Endoplasmic Stress, Independent of Oxidative and Inflammatory Responses, in Elderly People
Source: Antioxidants (Basel). 2022 Nov 14;11(11):2242. doi: 10.3390/antiox11112242 (PMC9686656; doi:10.3390/antiox11112242)
Supplement: Supplementary file 1 [file antioxidants-11-02242-s001.zip › Supplementary Table S1.xls]

## Sheet: Planilha1
Supplementary Table S1. CentiScape Analysis. (A) Degree, betweeness and eigenvector centrality scores of each node in PPI network are plotted in the tables below. (B) Hub (H) and bottlenecks (B) nodes were obtained based on arithmetic median values for degree and betweenness parameters. C) S (switch) node was obtained considering the median for Eigenvector parameter.
A						B		C
Node	Betweenness	Degree	EigenVector			H-B node		H-B-S nodes
XBP1	13791.8	51	0.0168438			RPS27A		RPS27A
RPS27A	4626.21	64	0.191616			RELA		RELA
UBA52	4411.87	63	0.191414			UBA52		UBA52
RELA	3963.84	63	0.172651			UBC		UBC
MAPK1	2327.97	49	0.0690487			UBB		UBB
MAPK3	2259.91	48	0.0665895			NFKB1		NFKB1
TXN	1996.59	17	0.0209247			TRAF6		TRAF6
SOD1	1957.41	20	0.00271065			MAPK1		MAPK1
MAPK8	1938.78	28	0.0564469			MAPK3		MAPK3
PLA2G4B	1848.07	5	0.00443363			MAPK14		MAPK14
HSPA5	1737.75	14	0.00879599			MAPK11		MAPK11
PARK7	1675.14	14	0.0326396			MAPK8		MAPK8
TXNRD1	1656.5	16	0.00166111			JUN		JUN
SOD2	1606.4	15	0.00691997			IRF3		IRF3
GSTP1	1513.7	19	0.00191531			XBP1
NFKB1	1482.05	56	0.164403			APP
HBB	1378.54	15	0.0243638			CAT
SHC1	1167.99	13	0.0203885			SOD1
MAPK14	1109.04	42	0.0885177			GSTP1
APP	1102.09	20	0.0275947			MGST1
TRAF6	905.104	53	0.183763			HP
RPS6KA5	890.444	14	0.0209313			TXN
UBC	854.82	60	0.192435
CAT	851.974	20	0.0021123
TLN1	841.824	7	0.00739055
JUN	840.746	24	0.050576
MGST1	830.557	18	0.000310585
FABP1	785.379	6	0.00662542
HP	715.934	17	0.00414791
UBB	711.025	58	0.188468
PDIA6	710.803	7	0.00116013
PRDX1	706.81	13	0.00450443
CXXC1	634.599	4	0.0116198
VIMP	619.223	12	0.0247885
PTGS1	619	4	0.00013288
HBA1	524.412	12	0.0126989
HBA2	524.412	12	0.0126989
PPP2R5B	488.919	16	0.0456037
IRF3	475.34	22	0.0757883
MAPK11	453.914	33	0.0630243
GSTZ1	422.833	6	0.00045294
SAA1	422.624	14	0.019912
LTC4S	414	2	9.02262e-06
BIRC2	384.347	35	0.135643
MAP2K1	371.199	27	0.0683401
UBE2V1	370.923	39	0.152608
NFKBIA	348.46	38	0.133507
IKBKG	338.647	55	0.190259
MAP3K7	327.783	44	0.16146
DCTN1	326.237	2	0.000567584
SYVN1	297.003	11	0.0296928
LMNA	291.735	7	0.0106983
GSR	269.456	15	0.000968506
GSTA1	262.076	19	0.000509991
GSTO2	257.829	19	0.000913334
HMGB1	250.941	20	0.0575886
IKBKB	210.669	49	0.176554
BIRC3	210.023	37	0.145828
NFKB2	207.443	26	0.0824994
PRDX4	207.25	7	0.00925834
PRDX5	206.865	10	0.00225167
IRAK1	205.996	38	0.141869
PTGS2	205	3	0.000132771
CHUK	197.919	47	0.17138
RIPK1	197.506	42	0.158957
CUL7	192.242	7	0.0277119
UBE2D2	190.146	29	0.116626
MAPK9	189.515	26	0.0561334
TLR4	188.862	41	0.153922
PTPN11	188.05	26	0.0809158
MAP2K6	183.925	27	0.0837541
PPP2R1A	183.069	22	0.0620381
MAPK7	181.13	22	0.022182
UBE2N	170.463	39	0.154227
GPX4	169.85	16	0.000655412
CASP8	160.356	22	0.0825508
TRAF3	157.142	30	0.112229
MAP2K4	155.16	33	0.11541
GPX1	154.221	16	0.000609939
GPX2	154.221	16	0.000609939
GPX3	153.821	14	0.000573212
GPX7	153.821	14	0.000573212
GPX5	148.579	13	0.0005451
GPX6	148.579	13	0.0005451
GPX8	148.579	13	0.0005451
MAPK10	148.477	25	0.0555583
MAP2K7	147.99	28	0.087184
LY96	147.613	39	0.144415
PPP2CA	146.53	25	0.0783276
PRDX6	135.46	12	0.000460242
TAB2	131.24	37	0.148268
PRDX3	131.215	7	0.00511737
ATP6V0D1	130.456	2	0.000493115
CD14	130.06	38	0.142791
MAP2K3	123.585	25	0.0782584
APOA4	122.714	7	0.00254822
GSK3A	99.196	2	0.00128987
ATF2	98.8652	17	0.0322602
TAB1	98.3672	37	0.149478
RPS6KA1	94.1012	12	0.0262949
TAB3	86.1621	36	0.14755
CREB1	85.616	14	0.0143942
TICAM1	78.3939	37	0.142245
TICAM2	78.3939	37	0.142245
DNAJB9	76.497	3	0.00146372
PRDX2	75.8631	9	0.00207176
RIPK2	66.5922	28	0.0967847
NFKBIB	62.9748	23	0.088738
S100A12	61.744	11	0.0210605
NOD1	58.3028	27	0.108489
PPP2R5D	57.1817	18	0.0514689
PPP2CB	57.0784	20	0.061191
PPP2R1B	57.0784	20	0.061191
IRAK2	55.4928	31	0.129311
BTRC	54.3161	27	0.0894976
SESN2	52.8665	2	0.000145058
HYOU1	44.3668	7	0.00170528
SOD3	43.4812	11	0.000459669
ALB	42.9956	2	0.000312705
IRF7	40.9795	21	0.0745777
SKP1	35.0343	26	0.085438
GSTM2	34.3088	18	0.000323107
GSTO1	34.3088	18	0.000323107
RIPK3	26.6171	22	0.0946579
S100B	23.7741	12	0.025439
CUL1	21.7553	25	0.0846563
DUSP3	20.7169	9	0.0140046
NOD2	19.3241	23	0.0900399
TBK1	19.2234	22	0.0925413
FOS	18.3841	13	0.0221443
UBE2D1	16.9562	27	0.115198
UBE2D3	14.9665	19	0.0831166
ELK1	11.1115	10	0.015532
MAP3K8	11.0135	17	0.067014
IKBKE	9.81569	21	0.0871473
TANK	8.86609	21	0.0879283
RPS6KA3	7.38924	8	0.0070687
S100A9	7.09524	6	0.019334
RPS6KA2	6.988	8	0.00855826
MGST2	6.55745	17	0.000310331
MGST3	6.55745	17	0.000310331
DUSP4	5.43346	9	0.0141269
AGER	5.2197	10	0.0205151
TNIP2	4.32237	16	0.0645548
DUSP7	4.23346	8	0.0138599
FADD	4.22409	17	0.0686343
TXNDC2	3.95423	2	0.000113572
DUSP6	3.51123	6	0.00919864
MAPKAPK2	2.56557	9	0.0145092
FBXW11	1.77376	19	0.0745068
ERN1	1.47223	4	0.0071679
MEF2A	1.30175	5	0.00670513
MEF2C	1.30175	5	0.00670513
EXTL3	1	3	0.00051816
GOSR2	1	3	0.000519599
SEC31A	1	3	0.000553484
MAPKAPK3	0.828738	8	0.0141032
ATF1	0.472222	5	0.00599905
ACADVL	0	1	0.000488905
ADD1	0	1	0.000488905
ALOX5AP	0	1	2.61889e-07
APOE	0	6	0.00236133
APOM	0	6	0.00236133
ARFGAP1	0	2	0.00050352
C19orf10	0	1	0.000488905
CCS	0	2	9.20212e-05
CTDSP2	0	1	0.000488905
DDX11	0	1	0.000488905
DNAJB11	0	5	0.000852121
DNAJC3	0	5	0.000852121
EDEM1	0	1	0.000488905
EXTL1	0	2	0.000503945
EXTL2	0	2	0.000503945
FKBP14	0	1	0.000488905
GFPT1	0	1	0.000488905
GSTK1	0	1	6.13114e-05
HBD	0	10	0.00189475
HBE1	0	10	0.00189475
HBG1	0	10	0.00189475
HBG2	0	10	0.00189475
HBM	0	10	0.00189475
HBQ1	0	10	0.00189475
HBZ	0	10	0.00189475
HDGF	0	1	0.000488905
KDELR3	0	2	0.00050352
KLHDC3	0	1	0.000488905
MPO	0	1	3.85695e-06
NKIRAS1	0	5	0.0186288
NKIRAS2	0	5	0.0186288
PDIA5	0	1	0.000488905
PREB	0	2	0.000503987
PTGES	0	2	7.71073e-06
SARM1	0	8	0.034267
SERP1	0	1	0.000488905
SRPR	0	2	0.00050352
SRPRB	0	2	0.00050352
SRXN1	0	2	0.000738104
SSR1	0	1	0.000488905
SULT1A3	0	1	0.000488905
TATDN2	0	1	0.000488905
TPP1	0	1	0.000488905
TSPYL2	0	1	0.000488905
TXNDC17	0	1	4.82151e-05
TXNRD2	0	2	0.000655765
VRK3	0	4	0.00498736
WFS1	0	1	0.000488905
WIPI1	0	1	0.000488905
YIF1A	0	1	0.000488905
ZBTB17	0	1	0.000488905
Arithmetic median	390.622	16.4785	0.0412703
